# Supplementary material for: International Overview of Somatic Dysfunction Assessment and Treatment in Osteopathic Research: A Scoping Review
Source: Healthcare (Basel). 2021 Dec 24;10(1):28. doi: 10.3390/healthcare10010028 (PMC8775713; doi:10.3390/healthcare10010028)
Supplement: Supplementary file 1 [file healthcare-10-00028-s001.zip]

Archive with 1 entries (1 files):
- healthcare-1488769-supplementary.pdf
